# Supplementary material for: A Resident Morbidity and Mortality Conference Curriculum to Teach Identification of Cognitive Biases, Errors, and Debiasing Strategies
Source: MedEdPORTAL. 2021 Oct 28;17:11190. doi: 10.15766/mep_2374-8265.11190 (PMC8551265; doi:10.15766/mep_2374-8265.11190)
Supplement: Supplementary file 1 — M&M Resident Presenter Guide.docxM&M Advisors Guide.docxM&M Introduction and Template.pptxM&M Discussion Handout.docx [file mep_2374-8265.11190-s001.zip]

Archive with 5 entries (5 files):
- B. M&M Advisors Guide.docx
- D. M&M Discussion Handout.docx
- A. M&M Resident Presenter Guide.docx
- C. M&M Introduction and Template.pptx
- Educational_Summary_Report_11190.pdf
